# Supplementary material for: Specificity of affective dynamics of bipolar and major depressive disorder
Source: Brain Behav. 2023 Aug 13;13(9):e3134. doi: 10.1002/brb3.3134 (PMC10498074; doi:10.1002/brb3.3134)
Supplement: Supplementary file 3 — Supplemental Table 1. Point estimates (posterior means) and variances with 95% credible intervals of affective dynamics, stratified by diagnostic group, alongside re‐runs of each model with at least 10,000 iterations [file BRB3-13-e3134-s003.xlsx]

## Sheet: Supp T1. Strata Means, Var, 10k
Supplemental Table 1. Point estimates (posterior means) and variances with 95% credible intervals of affective dynamics, stratified by diagnostic group, alongside re-runs of each model with at least 10,000 iterations
	MEANS																														VARIANCES
	Bipolar I (n=56)			10,000 iteration replication			Bipolar II (n=54)			10,000 iteration replication			Bipolar Disorder (n=110)			10,000 iteration replication			Major Depressive Disorder (n=156)			10,000 iteration replication			Controls (n=96)			10,000 iteration replication			Bipolar I (n=56)			10,000 iteration replication			Bipolar II (n=54)			10,000 iteration replication			Bipolar Disorder (n=110)			10,000 iteration replication			Major Depressive Disorder (n=156)
	Means	Lower 2.5%	Upper 2.5%				Means	Lower 2.5%	Upper 2.5%				Means	Lower 2.5%	Upper 2.5%				Means	Lower 2.5%	Upper 2.5%				Means	Lower 2.5%	Upper 2.5%				Var.	Lower 2.5%	Upper 2.5%				Var.	Lower 2.5%	Upper 2.5%				Var.	Lower 2.5%	Upper 2.5%				Var.
Individual Means
Sad, μS,i	3.121	2.244	4.04	3.103	2.185	4.023	2.963	2.086	3.798	2.975	2.144	3.808	3.039	2.819	3.258	3.04	2.817	3.258	2.842	2.686	3.017	2.842	2.678	3.007	2.389	2.148	2.631	2.387	2.153	2.621	9.132	3.732	34.771	9.087	3.458	34.745	6.545	2.178	32.845	6.492	2.176	33.952	1.289	0.891	1.921	1.297	0.896	1.939	1.037
Anxious, μA,i	2.799	1.865	3.705	2.786	1.877	3.689	2.802	1.713	3.807	2.813	1.776	3.854	2.782	2.54	3.031	2.784	2.536	3.024	2.554	2.378	2.737	2.551	2.38	2.726	2.036	1.82	2.264	2.036	1.826	2.247	9.083	3.552	34.974	8.823	3.46	34.577	10.278	3.384	52.49	10.098	3.347	52.254	1.587	1.091	2.406	1.584	1.113	2.377	1.147
Active, μV,i	3.11	2.25	3.913	3.116	2.296	3.905	3.183	2.334	3.968	3.2	2.408	4.002	3.092	2.892	3.294	3.096	2.896	3.3	3.163	3.008	3.32	3.165	3.007	3.323	3.436	3.17	3.721	3.432	3.152	3.706	7.22	2.766	28.05	7.126	2.751	26.636	6.246	2.08	32.977	6.312	2.116	31.873	0.92	0.609	1.471	0.929	0.615	1.491	0.935
Energetic, μE,i	3.437	2.678	4.141	3.448	2.706	4.208	3.499	2.766	4.253	3.503	2.717	4.294	3.462	3.281	3.642	3.46	3.28	3.644	3.618	3.462	3.766	3.618	3.467	3.77	4.057	3.817	4.293	4.052	3.823	4.285	5.945	2.232	22.032	6.037	2.262	23.145	5.602	1.813	28.362	5.627	1.848	28.948	0.84	0.568	1.304	0.84	0.569	1.29	0.875
Inertia
Sad, φSS,i	0.221	-0.048	0.482	0.219	-0.037	0.485	0.168	-0.143	0.467	0.164	-0.142	0.471	0.203	0.131	0.275	0.202	0.13	0.274	0.172	0.119	0.224	0.172	0.12	0.224	0.13	0.044	0.221	0.135	0.048	0.221	0.705	0.232	2.786	0.695	0.248	2.8	0.872	0.259	4.408	0.872	0.268	4.67	0.093	0.054	0.153	0.094	0.056	0.159	0.063
Anxious, φAA,i	0.109	-0.124	0.346	0.109	-0.124	0.35	0.179	-0.141	0.482	0.179	-0.123	0.477	0.147	0.079	0.215	0.144	0.078	0.214	0.15	0.1	0.205	0.151	0.1	0.203	0.154	0.08	0.232	0.153	0.077	0.229	0.569	0.195	2.381	0.563	0.187	2.311	0.828	0.244	4.412	0.813	0.243	4.407	0.078	0.046	0.135	0.079	0.045	0.134	0.063
Active, φVV,i	0.1	-0.141	0.325	0.1	-0.134	0.326	0.096	-0.204	0.377	0.092	-0.209	0.392	0.12	0.047	0.193	0.118	0.045	0.192	0.063	0.014	0.112	0.062	0.014	0.11	0.02	-0.065	0.108	0.019	-0.066	0.108	0.534	0.194	2.32	0.537	0.185	2.091	0.79	0.238	4.493	0.797	0.235	4.195	0.102	0.058	0.171	0.1	0.058	0.166	0.054
Energetic, φEE,i	0.113	-0.109	0.321	0.113	-0.102	0.33	0.091	-0.196	0.399	0.095	-0.197	0.402	0.106	0.042	0.169	0.106	0.042	0.171	0.101	0.054	0.147	0.101	0.053	0.147	0.151	0.076	0.226	0.152	0.077	0.225	0.462	0.151	1.782	0.452	0.153	1.893	0.82	0.242	4.432	0.81	0.246	4.331	0.069	0.038	0.119	0.068	0.039	0.119	0.045
Cross-Lag
Anxious  Sad, φSA,i	0.001	-0.194	0.198	0.001	-0.187	0.198	0.044	-0.232	0.337	0.042	-0.243	0.308	0.022	-0.033	0.081	0.022	-0.036	0.08	0.051	0.009	0.095	0.052	0.006	0.096	0.071	-0.009	0.152	0.069	-0.012	0.148	0.366	0.117	1.67	0.355	0.119	1.512	0.724	0.213	4.125	0.699	0.215	3.754	0.058	0.033	0.099	0.058	0.033	0.1	0.043
Active  Sad, φSV,i	-0.025	-0.176	0.132	-0.026	-0.184	0.139	0.007	-0.237	0.268	0.005	-0.247	0.263	-0.017	-0.068	0.033	-0.018	-0.068	0.03	-0.011	-0.048	0.026	-0.012	-0.048	0.025	0.004	-0.044	0.055	0.007	-0.042	0.058	0.239	0.082	0.988	0.252	0.081	1.073	0.562	0.165	3.192	0.555	0.173	3.191	0.043	0.024	0.073	0.042	0.023	0.073	0.029
Energetic  Sad, φSE,i	-0.01	-0.166	0.143	-0.008	-0.172	0.149	-0.007	-0.267	0.238	-0.006	-0.254	0.245	-0.004	-0.054	0.047	-0.004	-0.054	0.045	-0.014	-0.051	0.025	-0.013	-0.052	0.025	-0.032	-0.09	0.025	-0.035	-0.092	0.021	0.24	0.074	0.995	0.238	0.078	1.023	0.56	0.177	3.161	0.573	0.17	3.064	0.041	0.023	0.073	0.041	0.023	0.072	0.029
Sad  Anxious, φAS,i	0.084	-0.183	0.35	0.083	-0.191	0.344	0.08	-0.224	0.419	0.08	-0.245	0.407	0.079	0.005	0.15	0.082	0.009	0.156	0.086	0.028	0.143	0.086	0.03	0.145	0.036	-0.047	0.115	0.037	-0.04	0.116	0.712	0.239	2.952	0.695	0.236	2.956	0.917	0.26	5.055	0.913	0.269	4.941	0.085	0.048	0.156	0.086	0.048	0.153	0.072
Active  Anxious, φAV,i	0.03	-0.158	0.214	0.025	-0.16	0.213	0.039	-0.245	0.334	0.039	-0.241	0.336	0.034	-0.024	0.094	0.033	-0.027	0.094	-0.013	-0.052	0.024	-0.013	-0.051	0.024	-0.033	-0.086	0.021	-0.031	-0.086	0.024	0.342	0.112	1.465	0.34	0.113	1.437	0.774	0.24	4.082	0.76	0.232	4.129	0.067	0.038	0.118	0.067	0.037	0.116	0.026
Energetic  Anxious, φAE,i	-0.009	-0.219	0.195	-0.01	-0.212	0.194	-0.013	-0.294	0.264	-0.013	-0.293	0.26	-0.012	-0.072	0.045	-0.011	-0.069	0.046	0.012	-0.031	0.055	0.012	-0.031	0.056	0	-0.057	0.055	0.001	-0.056	0.057	0.407	0.126	1.751	0.395	0.128	1.661	0.711	0.211	3.646	0.709	0.205	3.796	0.055	0.031	0.097	0.055	0.031	0.097	0.036
Sad  Active, φVS,i	0.1	-0.369	0.638	0.092	-0.387	0.648	0.068	-0.413	0.539	0.073	-0.384	0.524	0.087	-0.021	0.206	0.084	-0.025	0.204	0.004	-0.062	0.071	0.004	-0.062	0.071	0.104	-0.024	0.251	0.101	-0.025	0.245	2.469	0.664	12.095	2.326	0.614	11.499	1.861	0.534	10.664	1.827	0.548	9.859	0.209	0.11	0.429	0.207	0.109	0.43	0.086
Anxious  Active, φVA,i	0.1	-0.287	0.569	0.106	-0.314	0.583	0.078	-0.287	0.436	0.082	-0.279	0.437	0.1	0.001	0.212	0.1	0	0.209	0.041	-0.026	0.11	0.04	-0.027	0.107	-0.052	-0.206	0.081	-0.052	-0.204	0.079	1.586	0.418	9.5	1.727	0.421	8.823	1.154	0.342	6.462	1.166	0.356	6.421	0.193	0.083	0.409	0.197	0.093	0.408	0.096
Energetic  Active, φVE,i	0.002	-0.226	0.249	0.003	-0.238	0.244	0.016	-0.302	0.336	0.016	-0.301	0.332	0.006	-0.062	0.074	0.005	-0.064	0.074	0.045	-0.007	0.095	0.044	-0.008	0.095	0.084	-0.006	0.17	0.087	0	0.176	0.541	0.183	2.234	0.558	0.186	2.307	0.897	0.259	4.487	0.858	0.258	4.814	0.078	0.044	0.134	0.079	0.045	0.137	0.052
Sad  Energetic, φES,i	0.12	-0.233	0.529	0.116	-0.25	0.533	0.007	-0.417	0.443	0.01	-0.415	0.437	0.068	-0.031	0.17	0.066	-0.03	0.166	-0.019	-0.077	0.043	-0.019	-0.08	0.042	0.078	-0.025	0.188	0.08	-0.021	0.187	1.403	0.402	7.065	1.361	0.381	6.285	1.693	0.525	9.518	1.652	0.501	9.147	0.157	0.082	0.314	0.155	0.083	0.304	0.076
Anxious  Energetic, φEA,i	-0.016	-0.316	0.315	-0.014	-0.315	0.316	0.066	-0.282	0.396	0.067	-0.264	0.404	0.029	-0.056	0.122	0.027	-0.053	0.116	-0.037	-0.098	0.021	-0.036	-0.098	0.023	-0.156	-0.294	-0.039	-0.159	-0.294	-0.04	0.882	0.279	4.329	0.896	0.262	4.12	1.007	0.308	5.264	0.989	0.298	5.482	0.117	0.062	0.235	0.117	0.061	0.235	0.077
Active  Energetic, φEV,i	0.016	-0.211	0.231	0.015	-0.218	0.24	0.007	-0.246	0.278	0.004	-0.256	0.267	0.019	-0.043	0.082	0.019	-0.043	0.081	-0.035	-0.08	0.009	-0.034	-0.077	0.009	-0.053	-0.122	0.018	-0.053	-0.124	0.017	0.5	0.174	1.944	0.497	0.175	1.977	0.581	0.173	3.065	0.574	0.17	3.119	0.064	0.037	0.112	0.064	0.036	0.11	0.042
Log Variances of Innovations
Sad, log(πS)	-0.506	-1.655	0.595	-0.505	-1.649	0.653	-0.175	-0.77	0.414	-0.178	-0.764	0.405	-0.333	-0.579	-0.08	-0.33	-0.583	-0.069	-0.318	-0.504	-0.125	-0.319	-0.509	-0.13	-0.745	-1.119	-0.367	-0.745	-1.127	-0.36	14.58	5.548	56.207	14.53	5.809	56.167	3.148	0.975	16.712	3.155	0.993	16.41	1.773	1.249	2.571	1.751	1.247	2.564	1.376
Anxious, log(πA)	-0.261	-1.504	0.865	-0.266	-1.479	0.932	0.121	-0.483	0.724	0.127	-0.469	0.712	-0.059	-0.323	0.213	-0.055	-0.322	0.222	-0.099	-0.298	0.093	-0.106	-0.301	0.095	-0.776	-1.248	-0.33	-0.779	-1.228	-0.327	16.041	6.161	59.531	15.93	6.362	62.087	3.242	1.04	17.684	3.277	1.066	17.36	1.956	1.367	2.861	1.934	1.382	2.84	1.466
Active, log(πV)	0.391	-0.431	1.155	0.396	-0.409	1.189	0.439	-0.228	1.08	0.435	-0.212	1.082	0.449	0.27	0.621	0.446	0.267	0.619	0.414	0.288	0.539	0.416	0.291	0.537	0.371	0.17	0.562	0.368	0.169	0.564	6.895	2.562	26.644	6.852	2.532	26.405	3.868	1.305	20.103	3.829	1.252	20.341	0.811	0.569	1.22	0.819	0.566	1.226	0.556
Energetic, log(πE)	0.312	-0.41	0.991	0.325	-0.377	1.031	0.302	-0.26	0.872	0.304	-0.272	0.885	0.336	0.17	0.494	0.334	0.172	0.495	0.142	0.009	0.273	0.145	0.01	0.277	0.066	-0.132	0.272	0.063	-0.138	0.264	5.325	2.04	19.721	5.315	2.009	20.553	3.032	0.992	16.698	2.975	0.931	15.883	0.657	0.448	1.004	0.666	0.445	1.018	0.643
Note: Var., Variances. Bipolar Disorder is a combined variable of individuals with either Bipolar I or Bipolar II. Each column of means with its corresponding variances is from a unique stratified model. Within each of those stratified models, estimates are derived from a single multivariate model that simultaneously adjusts for all dynamics including individual means, inertia, cross-regressions,…
[truncated: 11 more columns]
