# Supplementary material for: Specificity of affective dynamics of bipolar and major depressive disorder
Source: Brain Behav. 2023 Aug 13;13(9):e3134. doi: 10.1002/brb3.3134 (PMC10498074; doi:10.1002/brb3.3134)
Supplement: Supplementary file 4 — Supplemental Table 2. Regression coefficients and 95% credible intervals for predictor modeling testing the association of mood disorder subtypes with affective dynamics, alongside re‐runs of each model with at least 10,000 iterations [file BRB3-13-e3134-s004.xlsx]

## Sheet: Supp T2. All Predictor, 10k
Supplemental Table 2. Regression coefficients and 95% credible intervals for predictor modeling testing the association of mood disorder subtypes with affective dynamics, alongside re-runs of each model with at least 10,000 iterations
	Comparisons of Bipolar Subtypes																		Comparisons of Major Mood Disorder Categories
	Bipolar I vs Controls (n=152)			10,000 iteration replication			Bipolar II vs Controls (n=150)			10,000 iteration replication			Bipolar I vs Bipolar II (n=110)			10,000 iteration replication			Bipolar Disorder vs Controls (n=206)			10,000 iteration replication			Bipolar Disorder vs Major Depressive Disorder (n=266)			10,000 iteration replication			Major Depressive Disorder v Controls (n=252)			10,000 iteration replication
	Effect Est.	Lower 2.5%	Upper 2.5%				Effect Est.	Lower 2.5%	Upper 2.5%				Effect Est.	Lower 2.5%	Upper 2.5%				Effect Est.	Lower 2.5%	Upper 2.5%				Effect Est.	Lower 2.5%	Upper 2.5%				Effect Est.	Lower 2.5%	Upper 2.5%
Individual Means
Sad, μS,i	0.339	0.195	0.49	0.34	0.191	0.491	0.298	0.167	0.427	0.295	0.165	0.428	0.039	-0.145	0.214	0.036	-0.148	0.218	0.33	0.21	0.449	0.329	0.207	0.45	0.084	-0.024	0.19	0.084	-0.024	0.192	0.248	0.142	0.357	0.248	0.143	0.355
Anxious, μA,i	0.356	0.215	0.501	0.356	0.213	0.499	0.371	0.235	0.506	0.372	0.234	0.51	-0.02	-0.213	0.177	-0.021	-0.216	0.177	0.383	0.255	0.506	0.38	0.257	0.505	0.106	-0.007	0.217	0.105	-0.011	0.221	0.275	0.166	0.385	0.275	0.165	0.384
Active, μV,i	-0.16	-0.308	-0.006	-0.159	-0.308	-0.009	-0.11	-0.247	0.034	-0.108	-0.251	0.031	-0.05	-0.218	0.112	-0.051	-0.217	0.111	-0.137	-0.264	-0.015	-0.137	-0.258	-0.017	-0.011	-0.116	0.093	-0.014	-0.118	0.09	-0.111	-0.224	0	-0.111	-0.224	0
Energetic, μE,i	-0.272	-0.407	-0.136	-0.273	-0.408	-0.139	-0.239	-0.365	-0.112	-0.237	-0.36	-0.11	-0.017	-0.175	0.129	-0.018	-0.17	0.132	-0.267	-0.374	-0.157	-0.265	-0.374	-0.154	-0.061	-0.155	0.035	-0.061	-0.155	0.035	-0.183	-0.286	-0.081	-0.184	-0.286	-0.082
Inertia
Sad, φSS,i	0.056	0.012	0.1	0.057	0.013	0.104	0.026	-0.018	0.072	0.027	-0.02	0.072	0.003	-0.047	0.058	0.004	-0.048	0.056	0.051	0.013	0.09	0.051	0.015	0.088	0.015	-0.015	0.046	0.014	-0.017	0.045	0.037	0.005	0.069	0.037	0.005	0.069
Anxious, φAA,i	-0.036	-0.074	-0.001	-0.037	-0.075	0	0.028	-0.013	0.07	0.028	-0.013	0.069	-0.044	-0.091	0.004	-0.043	-0.088	0.002	-0.013	-0.046	0.021	-0.013	-0.046	0.02	-0.001	-0.032	0.028	-0.001	-0.03	0.028	-0.014	-0.044	0.017	-0.014	-0.044	0.017
Active, φVV,i	0.059	0.017	0.101	0.06	0.016	0.101	0.026	-0.015	0.067	0.025	-0.018	0.068	0.037	-0.012	0.082	0.036	-0.01	0.082	0.047	0.01	0.083	0.046	0.009	0.082	0.031	0	0.06	0.031	0.001	0.059	0.017	-0.015	0.048	0.017	-0.015	0.048
Energetic, φEE,i	-0.033	-0.07	0.004	-0.033	-0.069	0.005	-0.029	-0.07	0.012	-0.029	-0.07	0.01	0.003	-0.039	0.044	0.004	-0.039	0.047	-0.031	-0.063	0.001	-0.031	-0.062	0.001	-0.001	-0.028	0.026	-0.001	-0.029	0.026	-0.029	-0.056	0	-0.028	-0.056	0
Cross-Lag
Anxious  Sad, φSA,i	-0.049	-0.083	-0.016	-0.049	-0.083	-0.016	-0.023	-0.06	0.013	-0.023	-0.06	0.015	-0.005	-0.044	0.033	-0.004	-0.042	0.033	-0.045	-0.075	-0.014	-0.044	-0.073	-0.014	-0.013	-0.035	0.01	-0.012	-0.035	0.01	-0.032	-0.058	-0.005	-0.032	-0.058	-0.005
Active  Sad, φSV,i	-0.013	-0.028	0.004	-0.013	-0.029	0.004	0.001	-0.024	0.025	0.001	-0.023	0.026	-0.018	-0.043	0.009	-0.019	-0.044	0.008	-0.009	-0.024	0.008	-0.009	-0.024	0.007	-0.011	-0.028	0.006	-0.011	-0.028	0.006	0.001	-0.014	0.017	0.001	-0.014	0.017
Energetic  Sad, φSE,i	0.009	-0.01	0.027	0.01	-0.009	0.027	0.005	-0.021	0.029	0.005	-0.022	0.031	0.003	-0.029	0.033	0.004	-0.028	0.033	0.009	-0.008	0.026	0.01	-0.007	0.026	0.006	-0.012	0.024	0.006	-0.012	0.024	0.003	-0.013	0.019	0.003	-0.013	0.019
Sad  Anxious, φAS,i	0.031	-0.008	0.072	0.033	-0.01	0.074	0.007	-0.034	0.052	0.008	-0.035	0.049	0.004	-0.045	0.056	0.003	-0.046	0.054	0.032	-0.004	0.064	0.032	-0.004	0.067	0.005	-0.027	0.039	0.002	-0.029	0.033	0.027	-0.008	0.059	0.027	-0.006	0.06
Active  Anxious, φAV,i	0.009	-0.01	0.03	0.009	-0.01	0.031	0.022	-0.004	0.049	0.021	-0.006	0.048	-0.013	-0.046	0.022	-0.012	-0.047	0.024	0.014	-0.004	0.035	0.014	-0.004	0.034	0.006	-0.013	0.026	0.005	-0.014	0.025	0	-0.015	0.016	0	-0.015	0.016
Energetic  Anxious, φAE,i	0.004	-0.017	0.023	0.004	-0.015	0.023	-0.009	-0.038	0.021	-0.008	-0.037	0.022	0.009	-0.027	0.046	0.009	-0.028	0.044	0.001	-0.018	0.02	0.001	-0.018	0.02	0.002	-0.02	0.022	0.002	-0.019	0.021	0.006	-0.011	0.022	0.006	-0.011	0.022
Sad  Active, φVS,i	-0.008	-0.064	0.048	-0.007	-0.063	0.049	-0.014	-0.063	0.035	-0.015	-0.064	0.035	0.016	-0.049	0.089	0.02	-0.048	0.087	-0.005	-0.05	0.042	-0.004	-0.052	0.042	0.03	-0.007	0.067	0.03	-0.007	0.068	-0.034	-0.07	0.006	-0.033	-0.071	0.006
Anxious  Active, φVA,i	0.025	-0.021	0.071	0.023	-0.023	0.07	0.044	0.001	0.085	0.044	0.001	0.087	-0.022	-0.07	0.027	-0.024	-0.072	0.023	0.029	-0.01	0.071	0.029	-0.012	0.068	-0.001	-0.035	0.029	-0.001	-0.033	0.031	0.027	-0.011	0.064	0.026	-0.011	0.064
Energetic  Active, φVE,i	-0.045	-0.084	-0.008	-0.045	-0.084	-0.006	-0.029	-0.07	0.01	-0.028	-0.069	0.013	-0.018	-0.059	0.025	-0.017	-0.058	0.026	-0.038	-0.07	-0.006	-0.038	-0.07	-0.005	-0.022	-0.048	0.006	-0.022	-0.047	0.005	-0.015	-0.045	0.014	-0.015	-0.045	0.014
Sad  Energetic, φES,i	-0.009	-0.049	0.037	-0.009	-0.053	0.037	-0.027	-0.072	0.019	-0.025	-0.071	0.02	0.034	-0.021	0.087	0.035	-0.019	0.091	-0.012	-0.051	0.026	-0.012	-0.052	0.027	0.042	0.011	0.074	0.041	0.01	0.073	-0.047	-0.081	-0.015	-0.046	-0.08	-0.015
Anxious  Energetic, φEA,i	0.019	-0.023	0.06	0.019	-0.022	0.059	0.059	0.022	0.097	0.058	0.018	0.098	-0.052	-0.098	-0.007	-0.054	-0.099	-0.008	0.036	0.001	0.071	0.035	0.001	0.071	-0.007	-0.035	0.021	-0.006	-0.034	0.021	0.043	0.013	0.074	0.043	0.013	0.073
Active  Energetic, φEV,i	0.048	0.018	0.081	0.049	0.015	0.082	0.024	-0.01	0.058	0.024	-0.011	0.059	0.025	-0.014	0.061	0.025	-0.014	0.063	0.039	0.011	0.067	0.04	0.011	0.067	0.033	0.009	0.056	0.032	0.007	0.056	0.008	-0.017	0.033	0.008	-0.017	0.033
Log Variances of Innovations
Sad, log(πS)	0.085	-0.13	0.283	0.086	-0.128	0.301	0.283	0.101	0.465	0.284	0.106	0.461	-0.208	-0.39	-0.019	-0.208	-0.396	-0.023	0.189	0.024	0.348	0.185	0.022	0.349	0.003	-0.119	0.122	0.002	-0.118	0.124	0.191	0.049	0.337	0.191	0.046	0.337
Anxious, log(πA)	0.236	-0.018	0.474	0.232	-0.011	0.473	0.443	0.235	0.651	0.441	0.232	0.648	-0.208	-0.396	-0.01	-0.209	-0.405	-0.011	0.341	0.161	0.518	0.339	0.152	0.522	0.027	-0.106	0.149	0.026	-0.1	0.152	0.323	0.159	0.491	0.323	0.158	0.489
Active, log(πV)	0.03	-0.084	0.145	0.031	-0.079	0.144	0.016	-0.081	0.113	0.018	-0.081	0.118	0.009	-0.114	0.14	0.011	-0.123	0.139	0.021	-0.071	0.113	0.021	-0.069	0.113	0.015	-0.062	0.098	0.015	-0.063	0.094	0.008	-0.073	0.09	0.008	-0.074	0.089
Energetic, log(πE)	0.126	0.023	0.23	0.125	0.022	0.229	0.081	-0.012	0.173	0.081	-0.014	0.173	0.032	-0.09	0.149	0.034	-0.087	0.149	0.106	0.026	0.189	0.106	0.022	0.191	0.081	0.005	0.158	0.081	0.005	0.157	0.016	-0.064	0.096	0.015	-0.064	0.096
Note: Each column of effect estimates (regression coefficients) is from a unique pairwise model. Within each of those pairwise models, the effect estimates are derived from a single multivariate model that simultaneously adjusts for all dynamics including individual means, inertia, cross-regressions, and innovation variances. All models adjust for age and sex.
